# Supplementary material for: Emerging Arthropod-Borne Infections in Temperate Regions: Comparative Synthesis Across Mosquitoes, Ticks, Sandflies, and Biting Midges
Source: Insects. 2026 Mar 13;17(3):311. doi: 10.3390/insects17030311 (PMC13026707; doi:10.3390/insects17030311)
Supplement: Supplementary file 1 [file insects-17-00311-s001.zip]

Archive with 1 entries (1 files):
- insects-4088137-supplementary.pdf
